# Supplementary material for: ﻿Taxonomic identity of Corydalislidenii (Papaveraceae)
Source: PhytoKeys. 2022 Feb 17;190:35–45. doi: 10.3897/phytokeys.190.80724 (PMC8873148; doi:10.3897/phytokeys.190.80724)
Supplement: XML Treatment for Corydalis microflora [file phytokeys.190.80724-treatment1.xml]

<!DOCTYPE tp:taxon-treatment
  PUBLIC "-//TaxonX//DTD Taxonomic Treatment Publishing DTD v0 20100105//EN" "tax-treatment-NSO.dtd">
<tp:taxon-treatment xmlns:tp="http://www.plazi.org/taxpub"><tp:treatment-meta><kwd-group><label>Taxon classification</label><kwd>
                <named-content content-type="kingdom">Plantae</named-content>
              </kwd><kwd>
                <named-content content-type="order">Ranunculales</named-content>
              </kwd><kwd>
                <named-content content-type="family">Papaveraceae</named-content>
              </kwd></kwd-group><mixed-citation publication-type="journal"><person-group><name><surname>Chen1</surname><given-names>Jun-Tong</given-names></name><name><surname>Kuang</surname><given-names>Tian-Hui</given-names></name><name><surname>Huang</surname><given-names>Xian-Han</given-names></name><name><surname>Zhang</surname><given-names>Xin-Jian</given-names></name><name><surname>Sun</surname><given-names>Hang</given-names></name><name><surname>Deng</surname><given-names>Tao</given-names></name></person-group><article-title>﻿Taxonomic identity of <italic><tp:taxon-name><tp:taxon-name-part taxon-name-part-type="genus" reg="Corydalis">Corydalis</tp:taxon-name-part><tp:taxon-name-part taxon-name-part-type="species" reg="lidenii">lidenii</tp:taxon-name-part></tp:taxon-name></italic> (<tp:taxon-name><tp:taxon-name-part taxon-name-part-type="family">Papaveraceae</tp:taxon-name-part></tp:taxon-name>)</article-title><source>PhytoKeys</source><day>17</day><month>02</month><year>2022</year><volume>190</volume><fpage>35</fpage><lpage>45</lpage><pub-id pub-id-type="doi">10.3897/phytokeys.190.80724</pub-id></mixed-citation></tp:treatment-meta><tp:nomenclature><label>﻿</label><tp:taxon-name>
              <object-id xmlns:xlink="http://www.w3.org/1999/xlink" content-type="arpha" xlink:type="simple">BB5C8BFC-23A9-5B38-9F9F-B127559B5D73</object-id>
              <tp:taxon-name-part taxon-name-part-type="genus" reg="Corydalis">Corydalis</tp:taxon-name-part>
              <tp:taxon-name-part taxon-name-part-type="species" reg="microflora">microflora</tp:taxon-name-part>
            </tp:taxon-name><tp:taxon-authority>(C.Y.Wu &amp; H.Chuang) Z.Y.Su &amp; Lidén, Novon 17(4): 484. (Lidén and Su 2007)</tp:taxon-authority><tp:nomenclature-citation-list><tp:nomenclature-citation><tp:taxon-name>
                  <tp:taxon-name-part taxon-name-part-type="genus" reg="Corydalis"/>
                  <tp:taxon-name-part taxon-name-part-type="species" reg="flexuosa"/>
                  <tp:taxon-name-part taxon-name-part-type="variety" reg="microflora"/>
                </tp:taxon-name><comment>≡ <tp:taxon-name><tp:taxon-name-part taxon-name-part-type="genus" reg="Corydalis">Corydalis</tp:taxon-name-part><tp:taxon-name-part taxon-name-part-type="species" reg="flexuosa">flexuosa</tp:taxon-name-part><tp:taxon-name-part taxon-name-part-type="infraspecific-rank">var.</tp:taxon-name-part><tp:taxon-name-part taxon-name-part-type="variety" reg="microflora">microflora</tp:taxon-name-part></tp:taxon-name> C.Y.Wu &amp; H.Chuang, Acta Bot. Yunnan.13(2): 132 (<xref ref-type="bibr" rid="B11">Zhuang and Wu 1991</xref>); <tp:taxon-name><tp:taxon-name-part taxon-name-part-type="genus" reg="Corydalis">C.</tp:taxon-name-part><tp:taxon-name-part taxon-name-part-type="species" reg="flexuosa">flexuosa</tp:taxon-name-part><tp:taxon-name-part taxon-name-part-type="infraspecific-rank">subsp.</tp:taxon-name-part><tp:taxon-name-part taxon-name-part-type="subspecies" reg="microflora">microflora</tp:taxon-name-part></tp:taxon-name> (C.Y.Wu &amp; H.Chuang) C.Y.Wu, Fl. Reipubl. Popularis Sin. 32: 118 (<xref ref-type="bibr" rid="B9">Wu et al. 1999</xref>). – Type: China. Sichuan: Shimian County, Liziping Town, Tiezhaizi to Haizibian, June 1955, <italic>C.C. Hsieh</italic> &amp; <italic>X.X. Kong 41235</italic> (holotype: PE00934552!, isotype: IBSC0133200!) </comment></tp:nomenclature-citation><tp:nomenclature-citation><tp:taxon-name>
                  <tp:taxon-name-part taxon-name-part-type="genus" reg="Corydalis"/>
                  <tp:taxon-name-part taxon-name-part-type="species" reg="lidenii"/>
                </tp:taxon-name><comment>= <tp:taxon-name><tp:taxon-name-part taxon-name-part-type="genus" reg="Corydalis">Corydalis</tp:taxon-name-part><tp:taxon-name-part taxon-name-part-type="species" reg="lidenii">lidenii</tp:taxon-name-part></tp:taxon-name> Z.Y.Su, Acta Bot. Yunnan. 30(4): 422 (<xref ref-type="bibr" rid="B4">Su 2008</xref>), syn. nov. – Type: China. Sichuan: Luding County, Detuo Town, Yusaping, Maoxishangou, 2,000 m, in shrubs, 7 May 1984, <italic>Y.J. Li 189</italic> (lectotype: CDBI149418!, designated here; isolectotype, CDBI149417!) </comment></tp:nomenclature-citation></tp:nomenclature-citation-list></tp:nomenclature><tp:treatment-sec sec-type="description" id="SECID0EACAG"><title>Description.</title><p>Herbs, perennial, (12–) 16–45 cm tall, glabrous. Rhizome short, with small crowded fleshy scales at base. Stems usually 1 or rarely 2, erect, slender, simple or with 1 tiny flower branch from upper leaf. Radical leaves 0 to 3 with long thin petiole 4–9 cm; blade glaucous abaxially, biternate, ca. 2.5–3 × 2.5–3 cm; leaflets obovate, entire to 3-lobed. Cauline leaves 1–3, like radical leaves; upper leaves shortly stalked or sessile, the lowest leaf usually with long thin petiole. Raceme lax, 4–12 cm, (2–)4–7(–9)- flowered; lower bract like upper cauline leaf, upper progressively smaller and less divided to entire. Pedicel thin, erect, usually 6–10 mm in flower, lower pedical to 20 mm. Sepals minute, 0.2–0.5 × 0.2–0.5 mm, dentate. Corolla pale purple. Outer petals subacute to shortly mucronate, without crest; upper petal 17–20 mm, spur straight or slightly downcurved, narrowly cylindric, 9–10 mm; nectary 1/2–3/5 as long as spur, thin; inner petals 8–10 mm. Stigma subcuneate at base with (8) 12 papillae. Capsule linear, 10–18 × ca. 1 mm, 5–13-seeded; style ca. 2.5 mm. Seeds ca. 1 mm, in 1 row.</p><fig id="F2" position="float" orientation="portrait"><object-id xmlns:xlink="http://www.w3.org/1999/xlink" content-type="doi" xlink:type="simple">10.3897/phytokeys.190.80724.figure2</object-id><object-id xmlns:xlink="http://www.w3.org/1999/xlink" content-type="arpha" xlink:type="simple">0E102231-C31B-5F63-95C5-E2B5403A865C</object-id><label>Figure 2.</label><caption><p><italic><tp:taxon-name><tp:taxon-name-part taxon-name-part-type="genus" reg="Corydalis">Corydalis</tp:taxon-name-part><tp:taxon-name-part taxon-name-part-type="species" reg="microflora">microflora</tp:taxon-name-part></tp:taxon-name></italic> from the type locality of <italic><tp:taxon-name><tp:taxon-name-part taxon-name-part-type="genus" reg="Corydalis">C.</tp:taxon-name-part><tp:taxon-name-part taxon-name-part-type="species" reg="lidenii">lidenii</tp:taxon-name-part></tp:taxon-name></italic>.</p></caption><graphic xmlns:xlink="http://www.w3.org/1999/xlink" xlink:href="phytokeys-190-035-g002.jpg" position="float" orientation="portrait" xlink:type="simple" id="oo_647458.jpg"><uri content-type="original_file" xlink:type="simple">https://binary.pensoft.net/fig/647458</uri></graphic></fig></tp:treatment-sec><tp:treatment-sec sec-type="phenology" id="SECID0EIDAG"><title>Phenology.</title><p>Flowering and fruiting from May–June.</p><fig id="F3" position="float" orientation="portrait"><object-id xmlns:xlink="http://www.w3.org/1999/xlink" content-type="doi" xlink:type="simple">10.3897/phytokeys.190.80724.figure3</object-id><object-id xmlns:xlink="http://www.w3.org/1999/xlink" content-type="arpha" xlink:type="simple">CDBA692F-2D18-596B-B10F-BB1CF25B3559</object-id><label>Figure 3.</label><caption><p><italic><tp:taxon-name><tp:taxon-name-part taxon-name-part-type="genus" reg="Corydalis">Corydalis</tp:taxon-name-part><tp:taxon-name-part taxon-name-part-type="species" reg="microflora">microflora</tp:taxon-name-part></tp:taxon-name></italic><bold>A</bold> holotype-PE00934552 <bold>B</bold> isotype-IBSC0133200.</p></caption><graphic xmlns:xlink="http://www.w3.org/1999/xlink" xlink:href="phytokeys-190-035-g003.jpg" position="float" orientation="portrait" xlink:type="simple" id="oo_647459.jpg"><uri content-type="original_file" xlink:type="simple">https://binary.pensoft.net/fig/647459</uri></graphic></fig></tp:treatment-sec><tp:treatment-sec sec-type="distribution" id="SECID0EJEAG"><title>Distribution and habitat.</title><p><italic><tp:taxon-name><tp:taxon-name-part taxon-name-part-type="genus" reg="Corydalis">Corydalis</tp:taxon-name-part><tp:taxon-name-part taxon-name-part-type="species" reg="microflora">microflora</tp:taxon-name-part></tp:taxon-name></italic> is a rare species with a narrow distribution in Sichuan, China (Shimian County, Luding County and Ganluo County). It grows in forest margins, open forest, or near valley stream at an elevation of 2,000–2,500 m. Associated species include <italic><tp:taxon-name><tp:taxon-name-part taxon-name-part-type="genus" reg="Betula">Betula</tp:taxon-name-part></tp:taxon-name></italic> sp. (<tp:taxon-name><tp:taxon-name-part taxon-name-part-type="family">Betulaceae</tp:taxon-name-part></tp:taxon-name>), <italic><tp:taxon-name><tp:taxon-name-part taxon-name-part-type="genus" reg="Acer">Acer</tp:taxon-name-part></tp:taxon-name></italic> sp. (<tp:taxon-name><tp:taxon-name-part taxon-name-part-type="family">Sapindaceae</tp:taxon-name-part></tp:taxon-name>), <italic><tp:taxon-name><tp:taxon-name-part taxon-name-part-type="genus" reg="Rodgersia">Rodgersia</tp:taxon-name-part><tp:taxon-name-part taxon-name-part-type="species" reg="aesculifolia">aesculifolia</tp:taxon-name-part></tp:taxon-name></italic> Batalin (<tp:taxon-name><tp:taxon-name-part taxon-name-part-type="family">Saxifragaceae</tp:taxon-name-part></tp:taxon-name>), <italic><tp:taxon-name><tp:taxon-name-part taxon-name-part-type="genus" reg="Paris">Paris</tp:taxon-name-part></tp:taxon-name></italic> sp. (<italic><tp:taxon-name><tp:taxon-name-part taxon-name-part-type="genus" reg="Melanthiaceae">Melanthiaceae</tp:taxon-name-part></tp:taxon-name></italic>), <italic><tp:taxon-name><tp:taxon-name-part taxon-name-part-type="genus" reg="Veronica">Veronica</tp:taxon-name-part><tp:taxon-name-part taxon-name-part-type="species" reg="sutchuenensis">sutchuenensis</tp:taxon-name-part></tp:taxon-name></italic> Franch. (<tp:taxon-name><tp:taxon-name-part taxon-name-part-type="family">Plantaginaceae</tp:taxon-name-part></tp:taxon-name>), <italic><tp:taxon-name><tp:taxon-name-part taxon-name-part-type="genus" reg="Campylandra">Campylandra</tp:taxon-name-part></tp:taxon-name></italic> sp. and <italic><tp:taxon-name><tp:taxon-name-part taxon-name-part-type="genus" reg="Ophiopogon">Ophiopogon</tp:taxon-name-part></tp:taxon-name></italic> sp. (<tp:taxon-name><tp:taxon-name-part taxon-name-part-type="family">Asparagaceae</tp:taxon-name-part></tp:taxon-name>), <italic><tp:taxon-name><tp:taxon-name-part taxon-name-part-type="genus" reg="Elatostema">Elatostema</tp:taxon-name-part></tp:taxon-name></italic> sp. (<tp:taxon-name><tp:taxon-name-part taxon-name-part-type="family">Urticaceae</tp:taxon-name-part></tp:taxon-name>), <italic><tp:taxon-name><tp:taxon-name-part taxon-name-part-type="genus" reg="Calanthe">Calanthe</tp:taxon-name-part><tp:taxon-name-part taxon-name-part-type="species" reg="tricarinata">tricarinata</tp:taxon-name-part></tp:taxon-name></italic> Lindl. (<tp:taxon-name><tp:taxon-name-part taxon-name-part-type="family">Orchidaceae</tp:taxon-name-part></tp:taxon-name>), <italic><tp:taxon-name><tp:taxon-name-part taxon-name-part-type="genus" reg="Mimulus">Mimulus</tp:taxon-name-part><tp:taxon-name-part taxon-name-part-type="species" reg="szechuanensis">szechuanensis</tp:taxon-name-part></tp:taxon-name></italic> Y.Y.Pai (<tp:taxon-name><tp:taxon-name-part taxon-name-part-type="family">Phrymaceae</tp:taxon-name-part></tp:taxon-name>), <italic><tp:taxon-name><tp:taxon-name-part taxon-name-part-type="genus" reg="Corydalis">Corydalis</tp:taxon-name-part><tp:taxon-name-part taxon-name-part-type="species" reg="davidii">davidii</tp:taxon-name-part></tp:taxon-name></italic> Franch. and <italic><tp:taxon-name><tp:taxon-name-part taxon-name-part-type="genus" reg="Ichtyoselmis">Ichtyoselmis</tp:taxon-name-part><tp:taxon-name-part taxon-name-part-type="species" reg="macrantha">macrantha</tp:taxon-name-part></tp:taxon-name></italic> (Oliver) Lidén (<tp:taxon-name><tp:taxon-name-part taxon-name-part-type="family">Papaveraceae</tp:taxon-name-part></tp:taxon-name>), amongst others.</p><fig id="F4" position="float" orientation="portrait"><object-id xmlns:xlink="http://www.w3.org/1999/xlink" content-type="doi" xlink:type="simple">10.3897/phytokeys.190.80724.figure4</object-id><object-id xmlns:xlink="http://www.w3.org/1999/xlink" content-type="arpha" xlink:type="simple">31A9D9A3-A1BD-5713-98AF-7786887DD48A</object-id><label>Figure 4.</label><caption><p><italic><tp:taxon-name><tp:taxon-name-part taxon-name-part-type="genus" reg="Corydalis">Corydalis</tp:taxon-name-part><tp:taxon-name-part taxon-name-part-type="species" reg="microflora">microflora</tp:taxon-name-part></tp:taxon-name></italic> at the type locality of <italic><tp:taxon-name><tp:taxon-name-part taxon-name-part-type="genus" reg="Corydalis">C.</tp:taxon-name-part><tp:taxon-name-part taxon-name-part-type="species" reg="lidenii">lidenii</tp:taxon-name-part></tp:taxon-name></italic><bold>A</bold> habitat and flowering branch <bold>B</bold> flowering branch <bold>C</bold> small axillary raceme and flower <bold>D</bold> leaf adaxial surfaces <bold>E</bold> leaf abaxial surfaces <bold>F, G</bold> rhizome with small crowded fleshy scales at base <bold>H–J</bold> inflorescence and flowers <bold>K</bold> fruiting raceme.</p></caption><graphic xmlns:xlink="http://www.w3.org/1999/xlink" xlink:href="phytokeys-190-035-g004.jpg" position="float" orientation="portrait" xlink:type="simple" id="oo_647460.jpg"><uri content-type="original_file" xlink:type="simple">https://binary.pensoft.net/fig/647460</uri></graphic></fig></tp:treatment-sec><tp:treatment-sec sec-type="material" id="SECID0ENLAG"><title>Additional specimens examined.</title><p>– China. <bold>Sichuan</bold>: Ganluo County, Tianba Town to Lianghe Town, elev. ca. 2,500 m, 10 May 1979, <italic>Xichang institute of drug control 192</italic> (SM); Luding County, Detuo Town, Yusaping, 29.53735N, 102.26755E, elev. ca. 2,060 m, under forests and forest margins, 22 May 2021, <italic>J.T.Chen &amp; Z.Y.Lv Deng10838</italic> (<abbrev xmlns:xlink="http://www.w3.org/1999/xlink" xlink:title="Kunming Institute of Botany" id="ABBRID0EZLAG" xlink:type="simple">KUN</abbrev>).</p><fig id="F5" position="float" orientation="portrait"><object-id xmlns:xlink="http://www.w3.org/1999/xlink" content-type="doi" xlink:type="simple">10.3897/phytokeys.190.80724.figure5</object-id><object-id xmlns:xlink="http://www.w3.org/1999/xlink" content-type="arpha" xlink:type="simple">3C8F0A12-F2E6-58C6-A76E-BA08A933A441</object-id><label>Figure 5.</label><caption><p><italic><tp:taxon-name><tp:taxon-name-part taxon-name-part-type="genus" reg="Corydalis">Corydalis</tp:taxon-name-part><tp:taxon-name-part taxon-name-part-type="species" reg="microflora">microflora</tp:taxon-name-part></tp:taxon-name></italic> at the type locality of <italic><tp:taxon-name><tp:taxon-name-part taxon-name-part-type="genus" reg="Corydalis">C.</tp:taxon-name-part><tp:taxon-name-part taxon-name-part-type="species" reg="lidenii">lidenii</tp:taxon-name-part></tp:taxon-name></italic><bold>A</bold> capsule <bold>B</bold> longitudinal section of capsule <bold>C</bold> seeds with elaiosome <bold>D</bold> flower and nectary (arrow) <bold>E</bold> nectary <bold>F</bold> sepal <bold>G</bold> stigma (profile and edge).</p></caption><graphic xmlns:xlink="http://www.w3.org/1999/xlink" xlink:href="phytokeys-190-035-g005.jpg" position="float" orientation="portrait" xlink:type="simple" id="oo_647461.jpg"><uri content-type="original_file" xlink:type="simple">https://binary.pensoft.net/fig/647461</uri></graphic></fig></tp:treatment-sec><tp:treatment-sec sec-type="conservation status" id="SECID0EONAG"><title>Conservation status.</title><p>At present, <italic><tp:taxon-name><tp:taxon-name-part taxon-name-part-type="genus" reg="Corydalis">Corydalis</tp:taxon-name-part><tp:taxon-name-part taxon-name-part-type="species" reg="microflora">microflora</tp:taxon-name-part></tp:taxon-name></italic> has been found only in three places in Sichuan (Fig. <xref ref-type="fig" rid="F6">6</xref>), and only four specimens of this species have been collected so far. During a field investigation in 2021, we once again visited the Yusaping, Maoxishangou in Luding. Among four ravines investigated, this species was only found in one. The population was small, ca. 30 individuals were observed, with the extent of occurrence of ca. 1 km<sup>2</sup>. It was growing scattered in open deciduous broad-leaved forests near the mouth of the ravine. Further studies are needed to assess its conservation status, and we only temporarily assign it to the category ‘Data Deficient’ (<abbrev xmlns:xlink="http://www.w3.org/1999/xlink" xlink:title="Data Deficient" id="ABBRID0EFOAG" xlink:type="simple">DD</abbrev>) of the International Union for Conservation of Nature (<xref ref-type="bibr" rid="B2">IUCN 2019</xref>).</p><fig id="F6" position="float" orientation="portrait"><object-id xmlns:xlink="http://www.w3.org/1999/xlink" content-type="doi" xlink:type="simple">10.3897/phytokeys.190.80724.figure6</object-id><object-id xmlns:xlink="http://www.w3.org/1999/xlink" content-type="arpha" xlink:type="simple">6D210BC5-0ABC-50D5-A533-BB08B63B0BC3</object-id><label>Figure 6.</label><caption><p>Distribution of <italic><tp:taxon-name><tp:taxon-name-part taxon-name-part-type="genus" reg="Corydalis">Corydalis</tp:taxon-name-part><tp:taxon-name-part taxon-name-part-type="species" reg="microflora">microflora</tp:taxon-name-part></tp:taxon-name></italic>. (<bold>Notes</bold>: the red dot represents type locality of <italic><tp:taxon-name><tp:taxon-name-part taxon-name-part-type="genus" reg="Corydalis">C.</tp:taxon-name-part><tp:taxon-name-part taxon-name-part-type="species" reg="lidenii">lidenii</tp:taxon-name-part></tp:taxon-name></italic> and the black dot represents paratype locality of <italic><tp:taxon-name><tp:taxon-name-part taxon-name-part-type="genus" reg="Corydalis">C.</tp:taxon-name-part><tp:taxon-name-part taxon-name-part-type="species" reg="lidenii">lidenii</tp:taxon-name-part></tp:taxon-name></italic>, the red triangle represents the type locality of <italic><tp:taxon-name><tp:taxon-name-part taxon-name-part-type="genus" reg="Corydalis">C.</tp:taxon-name-part><tp:taxon-name-part taxon-name-part-type="species" reg="microflora">microflora</tp:taxon-name-part></tp:taxon-name></italic><bold>a</bold> the Box-plot of comparison of spur/inner petals of <italic><tp:taxon-name><tp:taxon-name-part taxon-name-part-type="genus" reg="Corydalis">C.</tp:taxon-name-part><tp:taxon-name-part taxon-name-part-type="species" reg="lidenii">lidenii</tp:taxon-name-part></tp:taxon-name></italic> and <italic><tp:taxon-name><tp:taxon-name-part taxon-name-part-type="genus" reg="Corydalis">C.</tp:taxon-name-part><tp:taxon-name-part taxon-name-part-type="species" reg="microflora">microflora</tp:taxon-name-part></tp:taxon-name></italic><bold>b</bold> the comparison of spur and inner petals of <italic><tp:taxon-name><tp:taxon-name-part taxon-name-part-type="genus" reg="Corydalis">C.</tp:taxon-name-part><tp:taxon-name-part taxon-name-part-type="species" reg="lidenii">lidenii</tp:taxon-name-part></tp:taxon-name></italic> and <italic><tp:taxon-name><tp:taxon-name-part taxon-name-part-type="genus" reg="Corydalis">C.</tp:taxon-name-part><tp:taxon-name-part taxon-name-part-type="species" reg="microflora">microflora</tp:taxon-name-part></tp:taxon-name></italic>).</p></caption><graphic xmlns:xlink="http://www.w3.org/1999/xlink" xlink:href="phytokeys-190-035-g006.jpg" position="float" orientation="portrait" xlink:type="simple" id="oo_647462.jpg"><uri content-type="original_file" xlink:type="simple">https://binary.pensoft.net/fig/647462</uri></graphic></fig></tp:treatment-sec><ref-list><ref id="B11"><mixed-citation xmlns:xlink="http://www.w3.org/1999/xlink" xlink:type="simple"><person-group><name name-style="western"><surname>Zhuang</surname><given-names>X</given-names></name><name name-style="western"><surname>Wu</surname><given-names>ZY</given-names></name></person-group> (<year>1991</year>) The Classification and Distribution of Chinese <tp:taxon-name><tp:taxon-name-part taxon-name-part-type="genus">Corydalis</tp:taxon-name-part><tp:taxon-name-part taxon-name-part-type="infraspecific-rank">sect.</tp:taxon-name-part><tp:taxon-name-part taxon-name-part-type="section">Asterostigmata</tp:taxon-name-part></tp:taxon-name>. Yunnan Zhi Wu Yan Jiu 13(2): 132. [in Chinese]</mixed-citation></ref><ref id="B9"><mixed-citation xmlns:xlink="http://www.w3.org/1999/xlink" xlink:type="simple"><person-group><name name-style="western"><surname>Wu</surname><given-names>ZY</given-names></name><name name-style="western"><surname>Zhuang</surname><given-names>X</given-names></name><name name-style="western"><surname>Su</surname><given-names>ZY</given-names></name></person-group> (<year>1999</year>) <article-title><italic><tp:taxon-name><tp:taxon-name-part taxon-name-part-type="genus">Corydalis</tp:taxon-name-part></tp:taxon-name></italic> DC.</article-title> In: <person-group><name name-style="western"><surname>Wu</surname><given-names>ZY</given-names></name></person-group> (<role>Ed.</role>) <issue-title>Flora Reipublicae Popularis Sinicae, vol.</issue-title><source>32. Science Press, Beijing</source>, <fpage>96</fpage>–<lpage>481</lpage>. [in Chinese]</mixed-citation></ref><ref id="B4"><mixed-citation xmlns:xlink="http://www.w3.org/1999/xlink" xlink:type="simple"><person-group><name name-style="western"><surname>Su</surname><given-names>ZY</given-names></name></person-group> (<year>2008</year>) <article-title>A New Species of <italic><tp:taxon-name><tp:taxon-name-part taxon-name-part-type="genus">Corydalis</tp:taxon-name-part></tp:taxon-name></italic> (<tp:taxon-name><tp:taxon-name-part taxon-name-part-type="family">Fumariaceae</tp:taxon-name-part></tp:taxon-name>) from China.</article-title><source>Yunnan Zhi Wu Yan Jiu</source><volume>30</volume>(<issue>4</issue>): <fpage>422</fpage>. <ext-link xlink:type="simple" ext-link-type="doi" xlink:href="10.3724/SP.J.1143.2008.00422">https://doi.org/10.3724/SP.J.1143.2008.00422</ext-link> [in Chinese]</mixed-citation></ref><ref id="B2"><mixed-citation xmlns:xlink="http://www.w3.org/1999/xlink" xlink:type="simple"><institution xlink:type="simple">IUCN</institution> (<year>2019</year>) Guidelines for Using the IUCN Red List Categories and Criteria. version 13. Prepared by the Standards and Petitions Subcommittee of the IUCN Species Survival Commission, 113 pp. <ext-link xlink:type="simple" ext-link-type="uri" xlink:href="http://cmsdocs.s3.amazonaws.com/RedListGuidelines.pdf">http://cmsdocs.s3.amazonaws.com/RedListGuidelines.pdf</ext-link></mixed-citation></ref></ref-list></tp:taxon-treatment>
